# Supplementary material for: Trends of Multimorbidity Patterns over 16 Years in Older Taiwanese People and Their Relationship to Mortality
Source: Int J Environ Res Public Health. 2022 Mar 11;19(6):3317. doi: 10.3390/ijerph19063317 (PMC8950835; doi:10.3390/ijerph19063317)
Supplement: Supplementary file 1 [file ijerph-19-03317-s001.zip]

Archive with 1 entries (1 files):
- ijerph-1590279-supplementary.pdf
